# Supplementary material for: Bifidobacterium bifidum Shows More Diversified Ways of Relieving Non-Alcoholic Fatty Liver Compared with Bifidobacterium adolescentis
Source: Biomedicines. 2021 Dec 31;10(1):84. doi: 10.3390/biomedicines10010084 (PMC8772902; doi:10.3390/biomedicines10010084)
Supplement: Supplementary file 1 [file biomedicines-10-00084-s001.zip]

Archive with 1 entries (1 files):
- biomedicines-1482045-supplementary.pdf
